# Supplementary material for: Rapid ART Initiation with BIC/FTC/TAF in People Who Inject Drugs in Greece: Results from a Pilot Single-Arm Study of an Integrated Care Model
Source: Microorganisms. 2025 Nov 26;13(12):2697. doi: 10.3390/microorganisms13122697 (PMC12735862; doi:10.3390/microorganisms13122697)
Supplement: Supplementary file 1 [file microorganisms-13-02697-s001.zip]

Archive with 1 entries (1 files):
- microorganisms-4003114-supplementary.pdf
